# Supplementary material for: CD20 Expression as a Possible Novel Prognostic Marker in CLL: Application of EuroFlow Standardization Technique and Normalization Procedures in Flow Cytometric Expression Analysis
Source: Cancers (Basel). 2022 Oct 7;14(19):4917. doi: 10.3390/cancers14194917 (PMC9562902; doi:10.3390/cancers14194917)
Supplement: Supplementary file 1 [file cancers-14-04917-s001.zip]

Archive with 1 entries (1 files):
- cancers-1895762-supplementary.pdf
